# Supplementary material for: Comparison of Invasive Versus Non-Invasive Pulse Contour-Based Cardiac Output Measurements at Rest and During Exercise in Pulmonary Hypertension
Source: J Clin Med. 2025 Dec 18;14(24):8971. doi: 10.3390/jcm14248971 (PMC12733934; doi:10.3390/jcm14248971)
Supplement: Supplementary file 1 [file jcm-14-08971-s001.zip]

Archive with 1 entries (1 files):
- jcm-4041261-supplementary.pdf
